# Supplementary material for: Improved residue contact prediction using support vector machines and a large feature set
Source: BMC Bioinformatics. 2007 Apr 2;8:113. doi: 10.1186/1471-2105-8-113 (PMC1852326; doi:10.1186/1471-2105-8-113)
Supplement: Additional file 3 — The Perl script to compute pairwise contact potentials. It is a text file that can be viewed by any text viewer/editor. [file 1471-2105-8-113-S3.pl]

#!/usr/bin/perl -w

#Author: Jianlin Cheng


#$amino_acids = "ACDEFGHIKLMNPQRSTVWY"; #order used in encoding for SVM or NN
$aa_levitt = "GAVLIPDENQKRSTMCYWHF"; #aa order used in Levitt contact potential map
$aa_braun =  "GAVLIFYWMCPSTNQHKRDE"; #aa order used in Braun contact potential map


###########Contact Potential Database#######################################################################
#We use the following contact potentials:
#1. Hinds and Levitt (JMB) (two printed copies)  [used]
#2. Miyazawa and Jernigan(JMB) (two printed copies) [used]
#3. Zhang and Kim (PNAS) (alpha/beta/coil contact energy) [not used, may added later]
#4. Zhu and Braun (Protein Sci, beta-strand only) [not used, may added later]
###########################################################################################################

#Hinds and Levitt
#	Gly  Ala  Val  Leu  Ile  Pro  Asp  Glu  Asn  Gln  Lys  Arg  Ser  Thr  Met  Cys  Tyr  Trp  His  Phe
#Gly	.1  .7   .1   .1   0    .5   .4   .6   .1   0    .4   -0.1 .4   .2   -0.1 -0.1 -0.4 -0.7 0    -0.3     
#Ala        .5   -0.3 -0.4 -0.4 .6   .3   .6   .3   0    1.0  .2   .5   0    -0.5 .3   -0.7 -0.8 0    -0.8
#Val             -1.1 -1.2 -1.2 0    .4   0    0    -0.4 0.1  -0.5 0    -0.3 -1.0 -0.5 -1.2 -1.6 -0.5 -1.5 
#Leu                  -1.4 -1.4 -0.1 0    -0.1 -0.1 -0.6 0.1  -0.6 0    -0.3 -1.3 -0.8 -1.4 -1.7 -0.7 -1.6 
#Ile                       -1.5 -0.1 0    -0.2 -0.1 -0.4 0    -0.7 -0.1 -0.6 -1.4 -0.8 -1.4 -1.8 -0.8 -1.7 
#Pro                            .1   .1   .1   -0.1 -0.3 .6   -0.2 .2   0    -0.5 0    -1.0 -1.3 -0.4 -0.7
#Asp                                 0    0    -0.6 -0.3 -1.0 -1.4 -0.3 -0.3 0.1  0    -1.0 -0.6 -1.1 -0.3
#Glu                                      0.1  -0.6 -0.4 -1.1 -1.5 -0.2 -0.3 -0.3 0.1  -1.0 -0.8 -1.0 -0.5
#Asn                                           -0.7 -0.7 -0.3 -0.8 -0.1 -0.4 -0.3 0    -0.8 -0.8 -0.8 -0.6
#Gln                                                -0.5 -0.4 -0.9 0    -0.5 -0.6 -0.2 -1.1 -1.0 -0.5 -0.8
#Lys                                                     .7   .1   .1   0    -0.1 .5   -1.0 -0.8 0    -0.4
#Arg                                                          -0.9 -0.4 -0.6 -0.5 0    -1.4 -1.3 -1.0 -0.9  
#Ser                                                               0    -0.2 -0.1 -0.1 -0.6 -0.6 -0.6 -0.4
#Thr                                                                    -0.5 -0.6 -0.3 -0.8 -0.9 -0.7 -0.7
#Met                                                                         -1.5 -0.8 -1.5 -2.0 -0.9 -1.9
#Cys                                                                              -2.7 -0.8 -1.3 -0.6 -1.2
#Tyr                                                                                   -1.6 -1.8 -1.5 -1.7
#Trp                                                                                        -2.2 -1.5 -2.0
#His                                                                                             -1.6 -1.2
#Phe                                                                                                  -2.0
#################################################################################################################

#get Levitt contact potential
sub getLevittCP
{
	my ($aa1, $aa2) = @_; 
	my $id1 = index($aa_levitt, $aa1);
	my $id2 = index($aa_levitt, $aa2);
	if ($id1 < 0 || $id1 > 19) {return 0;};
	if ($id2 < 0 || $id2 > 19) {return 0;}; 
	if ($id1 > $id2)
	{
		my $tmp = $id1;
		$id1 = $id2;
		$id2 = $tmp; 
	}

	my @cp_map = (); 
	$cp_map[0] = "0.1  0.7   0.1   0.1   0    0.5   0.4   0.6   0.1   0    0.4   -0.1 0.4   0.2   -0.1 -0.1 -0.4 -0.7 0    -0.3"; 
	$cp_map[1] = "0.5   -0.3 -0.4 -0.4 0.6   0.3   0.6   0.3   0    1.0  0.2   0.5   0    -0.5 .3   -0.7 -0.8 0    -0.8";
	$cp_map[2] = "-1.1 -1.2 -1.2 0    0.4   0    0    -0.4 0.1  -0.5 0    -0.3 -1.0 -0.5 -1.2 -1.6 -0.5 -1.5"; 
	$cp_map[3] = "-1.4 -1.4 -0.1 0    -0.1 -0.1 -0.6 0.1  -0.6 0    -0.3 -1.3 -0.8 -1.4 -1.7 -0.7 -1.6"; 
	$cp_map[4] = "-1.5 -0.1 0    -0.2 -0.1 -0.4 0    -0.7 -0.1 -0.6 -1.4 -0.8 -1.4 -1.8 -0.8 -1.7";
	$cp_map[5] = "0.1   0.1   0.1   -0.1 -0.3 0.6   -0.2 0.2   0    -0.5 0    -1.0 -1.3 -0.4 -0.7"; 
	$cp_map[6] = "0    0    -0.6 -0.3 -1.0 -1.4 -0.3 -0.3 0.1  0    -1.0 -0.6 -1.1 -0.3"; 
	$cp_map[7] = "0.1  -0.6 -0.4 -1.1 -1.5 -0.2 -0.3 -0.3 0.1  -1.0 -0.8 -1.0 -0.5"; 
	$cp_map[8] = "-0.7 -0.7 -0.3 -0.8 -0.1 -0.4 -0.3 0    -0.8 -0.8 -0.8 -0.6"; 
	$cp_map[9] = "-0.5 -0.4 -0.9 0    -0.5 -0.6 -0.2 -1.1 -1.0 -0.5 -0.8"; 
	$cp_map[10] = "0.7   0.1   0.1   0    -0.1 0.5   -1.0 -0.8 0    -0.4"; 
	$cp_map[11] = "-0.9 -0.4 -0.6 -0.5 0    -1.4 -1.3 -1.0 -0.9"; 
	$cp_map[12] = "0    -0.2 -0.1 -0.1 -0.6 -0.6 -0.6 -0.4"; 
	$cp_map[13] = "-0.5 -0.6 -0.3 -0.8 -0.9 -0.7 -0.7"; 
	$cp_map[14] = "-1.5 -0.8 -1.5 -2.0 -0.9 -1.9"; 
	$cp_map[15] = "-2.7 -0.8 -1.3 -0.6 -1.2"; 
	$cp_map[16] = "-1.6 -1.8 -1.5 -1.7"; 
	$cp_map[17] = "-2.2 -1.5 -2.0"; 
	$cp_map[18] = "-1.6 -1.2"; 
	$cp_map[19] = "-2.0";
	my @energy = split(/\s+/, $cp_map[$id1]); 
	my $cp = $energy[$id2 - $id1]; 
	return $cp; 
}


#Miyazawa & Jernigan
#	Gly  Ala  Val  Leu  Ile  Pro  Asp  Glu  Asn  Gln  Lys  Arg  Ser  Thr  Met  Cys  Tyr  Trp  His  Phe
#Gly    -2.1 -2.2 -3.0 -2.5 -2.7 -1.8 -1.9 -1.3 -2.4 -2.0 -1.9 -2.2 -1.9 -2.4 -2.8 -3.0 -2.8 -3.1 -2.1 -2.6
#Ala         -2.9 -4.1 -3.7 -3.9 -2.3 -2.6 -1.9 -2.8 -2.7 -1.9 -2.4 -2.4 -3.2 -3.8 -3.1 -3.7 -3.8 -2.6 -3.7
#Val              -5.1 -4.7 -5.0 -3.2 -2.8 -2.8 -3.5 -3.4 -3.1 -3.5 -3.1 -3.9 -4.7 -4.3 -4.5 -4.8 -3.5 -4.6
#Leu                   -4.3 -4.6 -2.8 -2.7 -2.4 -3.0 -3.1 -2.5 -3.0 -2.6 -3.3 -4.4 -4.0 -4.1 -4.4 -3.1 -4.2
#Ile                        -4.9 -3.0 -2.9 -2.7 -3.2 -3.2 -2.9 -3.3 -3.0 -3.8 -4.7 -4.2 -4.4 -4.7 -3.4 -4.5
#Pro                             -2.2 -2.3 -1.8 -2.7 -2.5 -1.8 -2.4 -2.2 -2.8 -3.4 -2.8 -3.5 -3.7 -2.6 -3.1
#Asp                                  -2.6 -2.0 -3.3 -2.7 -3.5 -3.7 -2.8 -3.2 -2.7 -2.9 -3.5 -3.2 -3.3 -2.7 
#Glu                                       -1.5 -2.8 -2.2 -3.2 -3.2 -2.3 -2.7 -2.7 -2.4 -3.0 -2.8 -2.8 -2.4 
#Asn                                            -3.6 -3.2 -3.0 -3.2 -2.8 -3.4 -3.3 -3.2 -3.5 -3.5 -3.2 -3.2 
#Gln                                                 -2.6 -2.7 -2.9 -2.3 -3.1 -3.3 -2.9 -3.4 -3.3 -2.5 -3.0
#Lys                                                      -1.7 -2.0 -2.3 -2.8 -2.9 -2.4 -3.5 -3.3 -2.2 -2.8
#Arg                                                           -2.9 -2.6 -3.1 -3.1 -2.6 -3.6 -3.5 -2.9 -3.0
#Ser                                                                -2.4 -2.9 -3.0 -3.0 -3.1 -3.1 -2.7 -2.8
#Thr                                                                     -3.5 -3.8 -3.5 -3.6 -3.7 -3.2 -3.4 
#Met                                                                          -4.8 -4.2 -4.4 -4.8 -3.5 -4.6
#Cys                                                                               -6.1 -3.8 -4.3 -3.3 -4.1
#Tyr                                                                                    -4.1 -4.3 -3.7 -4.1
#Trp                                                                                         -4.7 -3.6 -4.4 
#His                                                                                              -3.5 -3.3
#Phe                                                                                                   -4.3
##################################################################################################################
#get Jernigan contact potential
sub getJerniganCP
{
	my ($aa1, $aa2) = @_; 
	my $id1 = index($aa_levitt, $aa1);
	my $id2 = index($aa_levitt, $aa2);
	if ($id1 < 0 || $id1 > 19) {return 0;};
	if ($id2 < 0 || $id2 > 19) {return 0;}; 
	if ($id1 > $id2)
	{
		my $tmp = $id1;
		$id1 = $id2;
		$id2 = $tmp; 
	}

	my @cp_map = (); 

	$cp_map[0] = "-2.1 -2.2 -3.0 -2.5 -2.7 -1.8 -1.9 -1.3 -2.4 -2.0 -1.9 -2.2 -1.9 -2.4 -2.8 -3.0 -2.8 -3.1 -2.1 -2.6"; 
	$cp_map[1] = "-2.9 -4.1 -3.7 -3.9 -2.3 -2.6 -1.9 -2.8 -2.7 -1.9 -2.4 -2.4 -3.2 -3.8 -3.1 -3.7 -3.8 -2.6 -3.7"; 
	$cp_map[2] = "-5.1 -4.7 -5.0 -3.2 -2.8 -2.8 -3.5 -3.4 -3.1 -3.5 -3.1 -3.9 -4.7 -4.3 -4.5 -4.8 -3.5 -4.6"; 
	$cp_map[3] = "-4.3 -4.6 -2.8 -2.7 -2.4 -3.0 -3.1 -2.5 -3.0 -2.6 -3.3 -4.4 -4.0 -4.1 -4.4 -3.1 -4.2"; 
	$cp_map[4] = "-4.9 -3.0 -2.9 -2.7 -3.2 -3.2 -2.9 -3.3 -3.0 -3.8 -4.7 -4.2 -4.4 -4.7 -3.4 -4.5"; 
	$cp_map[5] = "-2.2 -2.3 -1.8 -2.7 -2.5 -1.8 -2.4 -2.2 -2.8 -3.4 -2.8 -3.5 -3.7 -2.6 -3.1"; 
	$cp_map[6] = "-2.6 -2.0 -3.3 -2.7 -3.5 -3.7 -2.8 -3.2 -2.7 -2.9 -3.5 -3.2 -3.3 -2.7"; 
	$cp_map[7] = "-1.5 -2.8 -2.2 -3.2 -3.2 -2.3 -2.7 -2.7 -2.4 -3.0 -2.8 -2.8 -2.4"; 
	$cp_map[8] = "-3.6 -3.2 -3.0 -3.2 -2.8 -3.4 -3.3 -3.2 -3.5 -3.5 -3.2 -3.2"; 
	$cp_map[9] = "-2.6 -2.7 -2.9 -2.3 -3.1 -3.3 -2.9 -3.4 -3.3 -2.5 -3.0"; 
	$cp_map[10] = "-1.7 -2.0 -2.3 -2.8 -2.9 -2.4 -3.5 -3.3 -2.2 -2.8"; 
	$cp_map[11] = "-2.9 -2.6 -3.1 -3.1 -2.6 -3.6 -3.5 -2.9 -3.0"; 
	$cp_map[12] = "-2.4 -2.9 -3.0 -3.0 -3.1 -3.1 -2.7 -2.8"; 
	$cp_map[13] = "-3.5 -3.8 -3.5 -3.6 -3.7 -3.2 -3.4"; 
	$cp_map[14] = "-4.8 -4.2 -4.4 -4.8 -3.5 -4.6"; 
	$cp_map[15] = "-6.1 -3.8 -4.3 -3.3 -4.1"; 
	$cp_map[16] = "-4.1 -4.3 -3.7 -4.1"; 
	$cp_map[17] = "-4.7 -3.6 -4.4"; 
	$cp_map[18] = "-3.5 -3.3"; 
	$cp_map[19] = "-4.3"; 

	my @energy = split(/\s+/, $cp_map[$id1]); 
	my $cp = $energy[$id2 - $id1]; 
	return $cp; 
}

#Zhu-Braun
#G -0.29
#A -0.14 -0.18
#V -0.10 -0.15 -0.48
#L -0.04 -0.24 -0.29 -0.43
#I 0.27  -0.25 -0.31 -0.45 -0.48
#F -0.09 -0.16 -0.31 -0.28 -0.05 -0.50
#Y -0.21 -0.18 0.00  -0.10 -0.34 -0.27 -0.11
#W -0.34 -0.01 0.18  -0.18 -0.28 0.16  -0.30 -0.53
#M 0.25  -0.02 -0.02 -0.32 0.21  -0.36 0.01  -0.73 -0.75
#C -0.42 0.08  0.08  0.36  -0.16 -0.28 0.69  -0.74 0.27  -1.77
#P 0.06  0.28  0.76  0.30  0.99  0.65  -0.02 0.70  -0.78 0.31  -0.78
#S 0.04  0.38  0.18  0.30  0.57  0.15  -0.03 0.44  0.00  0.12  0.21  -0.68
#T 0.28  0.06  0.19  0.57  0.34  0.25  0.23  0.74  0.43  0.28  0.04  -0.23 -0.58
#N 0.49  -0.04 0.48  0.25  1.45  0.12  -0.14 0.46  -0.52 0.07  0.59  -0.21 -0.06 -0.45
#Q 0.54  0.35  0.41  0.35  0.44  -0.04 -0.06 -0.09 0.07  0.39  0.73  0.19  -0.31 0.20  -0.17 
#H -0.09 0.44  0.37  0.10  0.24  0.25  0.33  -0.34 1.07  -0.45 -0.21 -0.13 -0.22 -0.56 0.28  -0.15
#K 0.56  0.28  0.53  0.37  -0.00 0.75  -0.00 0.02  0.44  0.68  0.26  -0.05 -0.26 -0.27 0.05  0.57  0.21
#R 0.40  0.59  0.43  0.37  0.05  0.31  0.03  -0.20 0.53  0.92  0.34  0.24  -0.31 -0.00 0.56  -0.11 0.58  -0.03
#D -0.26 0.24  0.51  0.80  0.26  0.33  0.61  0.74  0.21  0.53  0.87  -0.03 0.32  -0.43 -0.03 -0.61 -0.43 -0.79 0.11
#E 0.21  0.53  0.37  0.51  0.53  0.38  0.25  1.37  0.44  0.17  0.41  0.10  -0.27 0.76  -0.20 -0.14 -1.12 -0.85 0.86  0.58  

sub getBraunCP
{
	my ($aa1, $aa2) = @_; 
	my $id1 = index($aa_braun, $aa1);
	my $id2 = index($aa_braun, $aa2);
	if ($id1 < 0 || $id1 > 19) {return 0;};
	if ($id2 < 0 || $id2 > 19) {return 0;}; 
	if ($id1 < $id2)
	{
		my $tmp = $id1;
		$id1 = $id2;
		$id2 = $tmp; 
	}

	my @cp_map = (); 

	$cp_map[0] = "-0.29"; 
	$cp_map[1] = "-0.14 -0.18"; 
	$cp_map[2] = "-0.10 -0.15 -0.48"; 
	$cp_map[3] = "-0.04 -0.24 -0.29 -0.43"; 
	$cp_map[4] = "0.27  -0.25 -0.31 -0.45 -0.48"; 
	$cp_map[5] = "-0.09 -0.16 -0.31 -0.28 -0.05 -0.50"; 
	$cp_map[6] = "-0.21 -0.18 0.00  -0.10 -0.34 -0.27 -0.11"; 
	$cp_map[7] = "-0.34 -0.01 0.18  -0.18 -0.28 0.16  -0.30 -0.53"; 
	$cp_map[8] = "0.25  -0.02 -0.02 -0.32 0.21  -0.36 0.01  -0.73 -0.75"; 
	$cp_map[9] = "-0.42 0.08  0.08  0.36  -0.16 -0.28 0.69  -0.74 0.27  -1.77"; 
	$cp_map[10] = "0.06  0.28  0.76  0.30  0.99  0.65  -0.02 0.70  -0.78 0.31  -0.78"; 
	$cp_map[11] = "0.04  0.38  0.18  0.30  0.57  0.15  -0.03 0.44  0.00  0.12  0.21  -0.68"; 
	$cp_map[12] = "0.28  0.06  0.19  0.57  0.34  0.25  0.23  0.74  0.43  0.28  0.04  -0.23 -0.58"; 
	$cp_map[13] = "0.49  -0.04 0.48  0.25  1.45  0.12  -0.14 0.46  -0.52 0.07  0.59  -0.21 -0.06 -0.45"; 
	$cp_map[14] = "0.54  0.35  0.41  0.35  0.44  -0.04 -0.06 -0.09 0.07  0.39  0.73  0.19  -0.31 0.20  -0.17"; 
	$cp_map[15] = "-0.09 0.44  0.37  0.10  0.24  0.25  0.33  -0.34 1.07  -0.45 -0.21 -0.13 -0.22 -0.56 0.28  -0.15"; 
	$cp_map[16] = "0.56  0.28  0.53  0.37  -0.00 0.75  -0.00 0.02  0.44  0.68  0.26  -0.05 -0.26 -0.27 0.05  0.57  0.21"; 
	$cp_map[17] = "0.40  0.59  0.43  0.37  0.05  0.31  0.03  -0.20 0.53  0.92  0.34  0.24  -0.31 -0.00 0.56  -0.11 0.58  -0.03"; 
	$cp_map[18] = "-0.26 0.24  0.51  0.80  0.26  0.33  0.61  0.74  0.21  0.53  0.87  -0.03 0.32  -0.43 -0.03 -0.61 -0.43 -0.79 0.11"; 
	$cp_map[19] = "0.21  0.53  0.37  0.51  0.53  0.38  0.25  1.37  0.44  0.17  0.41  0.10  -0.27 0.76  -0.20 -0.14 -1.12 -0.85 0.86  0.58"; 

	my @energy = split(/\s+/, $cp_map[$id1]); 
	my $cp = $energy[$id2]; 
	return $cp; 
}

#test code###############
my $test = 0;
if ($test == 1)
{
	print "test levitt\n"; 
	print getLevittCP("A", "D"), "\n";
	print getLevittCP("P", "W"), "\n";
	print getLevittCP("R", "S"), "\n";
	print getLevittCP("K", "K"), "\n"; 
	print getLevittCP("L", "Y"); 

	print "test Jernigan \n"; 
	print getJerniganCP("A", "D"), "\n";
	print getJerniganCP("P", "W"), "\n";
	print getJerniganCP("R", "S"), "\n";
	print getJerniganCP("K", "K"), "\n"; 
	print getJerniganCP("L", "Y"); 

	print "test Braun \n"; 
	print getBraunCP("A", "D"), "\n";
	print getBraunCP("P", "W"), "\n";
	print getBraunCP("R", "S"), "\n";
	print getBraunCP("K", "K"), "\n"; 
	print getBraunCP("L", "Y"); 
}

sub round
{
	my $value = $_[0];
	$value *= 100;
	$value = int($value + 0.5);
	$value /= 100; 
	return $value; 
}

#call: $value = &cosine(\@x,\@y)
#size of x, y array is 21
sub cosine
{
	my ($x, $y) = @_;
	my $res = 0; 
	my $x_ave = 0;
	my $y_ave = 0;
	my $xy = 0; 
	my $size = @$x; 
	if ($size != @$y) { die "size of two profiles doesn't equal in cosine.\n"; }; 
	my $x_len = 0;
	my $y_len = 0; 
	for (my $i = 0; $i < $size; $i++)
	{
		$x_ave += $x->[$i]; 	
		$y_ave += $y->[$i]; 
		$xy += $x->[$i] * $y->[$i]; 
	}
	$x_ave /= $size; $y_ave /= $size; 
	for (my $i = 0; $i < $size; $i++)
	{
		#$x_len += ($x->[$i] - $x_ave) * ($x->[$i] - $x_ave); 
		#$y_len += ($y->[$i] - $y_ave) * ($y->[$i] - $y_ave); 
		$x_len += ($x->[$i] * $x->[$i]); 
		$y_len += ($y->[$i] * $y->[$i]); 
	}
	$x_len = sqrt($x_len); 
	$y_len = sqrt($y_len); 
	$res = $xy / ($x_len * $y_len); 
	if ($res < 0)
	{
		$res = 0; 
	}
	if ($res > 1)
	{
		$res = 1; 
	}
	return $res; 

}
sub correlation
{
	my ($x, $y) = @_;
	my $res = 0; 
	my $x_ave = 0;
	my $y_ave = 0;
	my $xy = 0; 
	my $size = @$x; 
	if ($size != @$y) { die "size of two profiles doesn't equal in correlation.\n"; }; 
	my $x_len = 0;
	my $y_len = 0; 
	for (my $i = 0; $i < $size; $i++)
	{
		$x_ave += $x->[$i]; 	
		$y_ave += $y->[$i]; 
	}
	$x_ave /= $size; $y_ave /= $size; 
	for (my $i = 0; $i < $size; $i++)
	{
		$x_len += ($x->[$i] - $x_ave) * ($x->[$i] - $x_ave); 
		$y_len += ($y->[$i] - $y_ave) * ($y->[$i] - $y_ave); 
		$xy += ($x->[$i] - $x_ave) * ($y->[$i] - $y_ave); 
	}
	$x_len = sqrt($x_len); 
	$y_len = sqrt($y_len); 

	$res = $xy / ($x_len * $y_len); 
	if ($res < -1)
	{
		$res = -1; 
	}
	if ($res > 1)
	{
		$res = 1; 
	}
	return $res; 
}

#entropy 
sub entropy
{
	my $x = $_[0];
	my $ent = 0; 
	for (my $i = 0; $i < @$x; $i++)
	{
		my $prob = $x->[$i]; 
		if ($prob > 0)
		{
			$ent -= ($prob * log($prob));  
		}
	}
	return $ent; 
}

#mututal information
#three parameters: profile1(21), profile2(21), and joint dist(21*21)
#consider gap as one extra
sub mutual
{
#I(X:Y) = Sum_xy ( P(x,y)log(P(x,y)/p(x)p(y) )  
#:P(x,y): estimated from each pair frequence (21*21 combintions)
# P(x), P(y): taken from profile directly
	my ($x, $y, $xy) = @_; 
	my $mutual_info = 0; 
	for (my $i = 0; $i < 21; $i++)
	{
		for (my $j = 0; $j < 21; $j++)
		{
			if ( $xy->[$i][$j] > 0)
			#comment:$xy->[$i][$j] > 0  ==> $x->[$i] > 0 && $y->[$j] > 0
			{
				#print $xy->[$i][$j], ", ", $x->[$i],",",  $y->[$j], "\n"; 
				$mutual_info += ($xy->[$i][$j] * log($xy->[$i][$j] / $x->[$i] / $y->[$j]) ); 
			}
		}
	}
	return $mutual_info; 
}

#amino acid type info
sub aatype  #10 type index: 0,1,2,3,4,5,6,7,8,9
{
	my ($aa1, $aa2) = @_;
	my $nonpolar = "GAVLIPMFW";
	my $polar = "STNQCY";
	my $acidic = "DE";
	my $basic = "KRH"; 
	my $type1 = 0;
	my $type2 = 0;
	if ( index($polar, $aa1) >= 0 )  { $type1 = 1;}
	if ( index($acidic, $aa1) >= 0 )  { $type1 = 2;}
	if ( index($basic, $aa1) >= 0 )  { $type1 = 3;}
	if ( index($polar, $aa2) >= 0 )  { $type2 = 1;}
	if ( index($acidic, $aa2) >= 0 )  { $type2 = 2;}
	if ( index($basic, $aa2) >= 0 )  { $type2 = 3;}
	my $type = 0;
	if ($type1 > $type2) { my $tmp = $type1; $type1 = $type2; $type2 = $tmp;}
	if ($type1 == 0) { $type = $type2;}
	elsif ($type1 == 1) { $type = 3 + $type2; }
	elsif ($type1 == 2) { $type = 5 + $type2; }
	else  { $type = 9; }; 
	return $type; 
}

sub amino_type #four type: 0,1,2,3
{
	my $aa1 = $_[0];
	my $nonpolar = "GAVLIPMFW";
	my $polar = "STNQCY";
	my $acidic = "DE";
	my $basic = "KRH"; 
	my $type1 = 0;
	if ( index($polar, $aa1) >= 0 )  { $type1 = 1;}
	if ( index($acidic, $aa1) >= 0 )  { $type1 = 2;}
	if ( index($basic, $aa1) >= 0 )  { $type1 = 3;}
	return $type1; 
}
#return value
1;
